# Supplementary material for: Integrative Neoepitope Discovery in Glioblastoma via HLA Class I Profiling and AlphaFold2-Multimer
Source: Biomedicines. 2025 Nov 5;13(11):2715. doi: 10.3390/biomedicines13112715 (PMC12650544; doi:10.3390/biomedicines13112715)
Supplement: Supplementary file 1 [file biomedicines-13-02715-s001.zip]

Archive with 1 entries (1 files):
- biomedicines-3916327-supplementary.pdf
